# Supplementary material for: Afropectinariella (Vandeae, Orchidaceae), a new genus of the Angraecum alliance
Source: PhytoKeys. 2018 Apr 13;(96):79–86. doi: 10.3897/phytokeys.96.23933 (PMC5911682; doi:10.3897/phytokeys.96.23933)
Supplement: XML Treatment for Afropectinariella [file phytokeys.96.23933-treatment1.xml]

<!DOCTYPE tp:taxon-treatment
  PUBLIC "-//TaxonX//DTD Taxonomic Treatment Publishing DTD v0 20100105//EN" "tax-treatment-NSO.dtd">
<tp:taxon-treatment xmlns:tp="http://www.plazi.org/taxpub"><tp:treatment-meta><kwd-group><label>Taxon classification</label><kwd><named-content xmlns:xlink="http://www.w3.org/1999/xlink" content-type="kingdom">Plantae</named-content></kwd><kwd><named-content xmlns:xlink="http://www.w3.org/1999/xlink" content-type="order">Asparagales</named-content></kwd><kwd><named-content xmlns:xlink="http://www.w3.org/1999/xlink" content-type="family">Orchidaceae</named-content></kwd></kwd-group><mixed-citation publication-type="journal"><person-group><name><surname>Simo-Droissart</surname><given-names>Murielle</given-names></name><name><surname>Sonké</surname><given-names>Bonaventure</given-names></name><name><surname>Droissart</surname><given-names>Vincent</given-names></name><name><surname>Stévart</surname><given-names>Tariq</given-names></name></person-group><article-title>
          <italic><tp:taxon-name><tp:taxon-name-part taxon-name-part-type="genus" reg="Afropectinariella">Afropectinariella</tp:taxon-name-part></tp:taxon-name></italic> (Vandeae, <tp:taxon-name><tp:taxon-name-part taxon-name-part-type="family">Orchidaceae</tp:taxon-name-part></tp:taxon-name>), a new genus of the <italic><tp:taxon-name><tp:taxon-name-part taxon-name-part-type="genus" reg="Angraecum">Angraecum</tp:taxon-name-part></tp:taxon-name></italic> alliance</article-title><source>PhytoKeys</source><day>13</day><month>4</month><year>2018</year><volume>2018</volume><issue>96</issue><fpage>79</fpage><lpage>86</lpage><pub-id pub-id-type="doi">10.3897/phytokeys.96.23933</pub-id></mixed-citation></tp:treatment-meta><tp:nomenclature><tp:taxon-name>
              <tp:taxon-name-part taxon-name-part-type="genus" reg="Afropectinariella">Afropectinariella</tp:taxon-name-part>
              <object-id xmlns:xlink="http://www.w3.org/1999/xlink" content-type="ipni" xlink:type="simple">urn:lsid:ipni.org:names:60476170-2</object-id>
            </tp:taxon-name><tp:taxon-authority>M.Simo &amp; Stévart</tp:taxon-authority><tp:taxon-status xmlns:xlink="http://www.w3.org/1999/xlink" xlink:type="simple">gen. nov.</tp:taxon-status></tp:nomenclature><tp:treatment-sec sec-type="Type" id="SECID0EYFAE"><title>Type.</title><p>
              <italic><tp:taxon-name><tp:taxon-name-part taxon-name-part-type="genus" reg="Afropectinariella">Afropectinariella</tp:taxon-name-part> <tp:taxon-name-part taxon-name-part-type="species" reg="doratophylla">doratophylla</tp:taxon-name-part></tp:taxon-name></italic> (Summerh.) M.Simo &amp; Stévart [≡ <italic><tp:taxon-name><tp:taxon-name-part taxon-name-part-type="genus" reg="Angraecum">Angraecum</tp:taxon-name-part> <tp:taxon-name-part taxon-name-part-type="species" reg="doratophyllum">doratophyllum</tp:taxon-name-part></tp:taxon-name></italic> Summerh.].</p></tp:treatment-sec><tp:treatment-sec sec-type="etymology" id="SECID0EUGAE"><title>Etymology.</title><p>The name of the genus is based on the geographic distribution of its five species, all of which occur in Africa and the generic name <italic><tp:taxon-name><tp:taxon-name-part taxon-name-part-type="genus" reg="Pectinariella">Pectinariella</tp:taxon-name-part></tp:taxon-name></italic> in which they were previously placed.</p></tp:treatment-sec><tp:treatment-sec sec-type="diagnosis" id="SECID0EBHAE"><title>Diagnosis.</title><p>
              <italic><tp:taxon-name><tp:taxon-name-part taxon-name-part-type="genus" reg="Afropectinariella">Afropectinariella</tp:taxon-name-part></tp:taxon-name></italic> resembles the related genera <italic><tp:taxon-name><tp:taxon-name-part taxon-name-part-type="genus" reg="Dolabrifolia">Dolabrifolia</tp:taxon-name-part></tp:taxon-name></italic> and <italic><tp:taxon-name><tp:taxon-name-part taxon-name-part-type="genus" reg="Pectinariella">Pectinariella</tp:taxon-name-part></tp:taxon-name></italic> in having a sessile ovary, i.e. without a pedicel and with a very short peduncle that is hardly developed, but differs from <italic><tp:taxon-name><tp:taxon-name-part taxon-name-part-type="genus" reg="Dolabrifolia">Dolabrifolia</tp:taxon-name-part></tp:taxon-name></italic> by its elongate leaves that are never compressed laterally (vs. imbricate and laterally compressed) and from <italic><tp:taxon-name><tp:taxon-name-part taxon-name-part-type="genus" reg="Pectinariella">Pectinariella</tp:taxon-name-part></tp:taxon-name></italic> by its transversely oval lip that is wider than long (vs. the lip longer that wide) and its occurrence in continental Africa and Gulf of Guinea islands (vs. Madagascar and adjacent islands).</p></tp:treatment-sec><tp:treatment-sec sec-type="description" id="SECID0EKIAE"><title>Description.</title><p>Epiphytic herbs. Stem erect to pendent, branched and loosely leafy. Leaves fleshy, alternate and elongate, subulate or linear to oblong-ovate, apex acute to apiculate, petiole twisted. Inflorescences suberect and subsessile, in general 1-flowered, sometimes 2-flowered, borne along the stem or opposite a leaf, sheath brown. Flowers small, nearly sessile in the axils of the leaves, white and often scented. Floral bract one, amplexicaul, broadly ovate. Sepals and petals elliptic to obovate, apex subacute. Lip entire, ovate-triangular, ecallose, apex acute to apiculate. Spur ellipsoid or subcylindric, straight or slightly curved, sometimes hooked, with a wide mouth at the base of the lip, apex acute, often blunt or swollen in the apical half. Peduncle short, hardly developed. Pollinia 2, pyriform, often sessile on one or two viscidia, without a distinct stipe or shortly stipitate, rarely with a well-developed stipe.</p><p>
              <italic><tp:taxon-name><tp:taxon-name-part taxon-name-part-type="genus" reg="Afropectinariella">Afropectinariella</tp:taxon-name-part></tp:taxon-name></italic> includes five species from continental Africa and the Gulf of Guinea Islands, one of which is endemic to São Tomé and Príncipe Islands. Four of these five species were placed in <tp:taxon-name><tp:taxon-name-part taxon-name-part-type="genus" reg="Angraecum">Angraecum</tp:taxon-name-part> <tp:taxon-name-part taxon-name-part-type="infraspecific-rank">sect.</tp:taxon-name-part> <tp:taxon-name-part taxon-name-part-type="section" reg="Pectinaria">Pectinaria</tp:taxon-name-part></tp:taxon-name> sensu <xref ref-type="bibr" rid="B7">Garay (1973)</xref> and, more recently, in <italic><tp:taxon-name><tp:taxon-name-part taxon-name-part-type="genus" reg="Pectinariella">Pectinariella</tp:taxon-name-part></tp:taxon-name></italic>, as originally circumscribed by <xref ref-type="bibr" rid="B25">Szlachetko et al. (2013)</xref>. A detailed taxonomic treatment of these five species is presented in <xref ref-type="bibr" rid="B17">Simo-Droissart et al. (2014)</xref>.</p></tp:treatment-sec><ref-list><ref id="B7"><mixed-citation xmlns:xlink="http://www.w3.org/1999/xlink" xlink:type="simple">
          <person-group><name name-style="western"><surname>Garay</surname><given-names>LA</given-names></name></person-group> (<year>1973</year>) Systematics of the genus <italic><tp:taxon-name><tp:taxon-name-part taxon-name-part-type="genus">Angraecum</tp:taxon-name-part></tp:taxon-name></italic> (<tp:taxon-name><tp:taxon-name-part taxon-name-part-type="family">Orchidaceae</tp:taxon-name-part></tp:taxon-name>). Kew Bulletin 28: 495−516. <ext-link xlink:type="simple" ext-link-type="doi" xlink:href="10.2307/4108894">https://doi.org/10.2307/4108894</ext-link></mixed-citation></ref><ref id="B25"><mixed-citation xmlns:xlink="http://www.w3.org/1999/xlink" xlink:type="simple">
          <person-group><name name-style="western"><surname>Szlachetko</surname><given-names>DL</given-names></name><name name-style="western"><surname>Tukałło</surname><given-names>P</given-names></name><name name-style="western"><surname>Mytnik-Ejsmont</surname><given-names>J</given-names></name><name name-style="western"><surname>Grochocka</surname><given-names>E</given-names></name></person-group> (<year>2013</year>) Reclassification of the <italic><tp:taxon-name><tp:taxon-name-part taxon-name-part-type="genus">Angraecum</tp:taxon-name-part></tp:taxon-name></italic>-alliance (<tp:taxon-name><tp:taxon-name-part taxon-name-part-type="family">Orchidaceae</tp:taxon-name-part></tp:taxon-name>, <tp:taxon-name>Vandoideae</tp:taxon-name>) based on molecular and morphological data. Biodiversity Research and Conservation 29: 1−23. <ext-link xlink:type="simple" ext-link-type="doi" xlink:href="10.2478/biorc-2013-0004">https://doi.org/10.2478/biorc-2013-0004</ext-link></mixed-citation></ref><ref id="B17"><mixed-citation xmlns:xlink="http://www.w3.org/1999/xlink" xlink:type="simple">
          <person-group><name name-style="western"><surname>Simo-Droissart</surname><given-names>M</given-names></name><name name-style="western"><surname>Sonké</surname><given-names>B</given-names></name><name name-style="western"><surname>Droissart</surname><given-names>V</given-names></name><name name-style="western"><surname>Geerinck</surname><given-names>D</given-names></name><name name-style="western"><surname>Micheneau</surname><given-names>C</given-names></name><name name-style="western"><surname>Lowry</surname><given-names>II PP</given-names></name><name name-style="western"><surname>Plunkett</surname><given-names>GM</given-names></name><name name-style="western"><surname>Hardy</surname><given-names>OJ</given-names></name><name name-style="western"><surname>Stévart</surname><given-names>T</given-names></name></person-group> (<year>2014</year>) Taxonomic revision of the continental African species of <tp:taxon-name><tp:taxon-name-part taxon-name-part-type="genus">Angraecum</tp:taxon-name-part> <tp:taxon-name-part taxon-name-part-type="infraspecific-rank">section</tp:taxon-name-part> <tp:taxon-name-part taxon-name-part-type="section">Pectinaria</tp:taxon-name-part></tp:taxon-name> (<tp:taxon-name><tp:taxon-name-part taxon-name-part-type="family">Orchidaceae</tp:taxon-name-part></tp:taxon-name>). Systematic Botany 39: 725−739. <ext-link xlink:type="simple" ext-link-type="doi" xlink:href="10.1600/036364414X682184">https://doi.org/10.1600/036364414X682184</ext-link></mixed-citation></ref></ref-list></tp:taxon-treatment>
