# Supplementary material for: Afropectinariella (Vandeae, Orchidaceae), a new genus of the Angraecum alliance
Source: PhytoKeys. 2018 Apr 13;(96):79–86. doi: 10.3897/phytokeys.96.23933 (PMC5911682; doi:10.3897/phytokeys.96.23933)
Supplement: XML Treatment for Afropectinariella pungens [file phytokeys.96.23933-treatment5.xml]

<!DOCTYPE tp:taxon-treatment
  PUBLIC "-//TaxonX//DTD Taxonomic Treatment Publishing DTD v0 20100105//EN" "tax-treatment-NSO.dtd">
<tp:taxon-treatment xmlns:tp="http://www.plazi.org/taxpub"><tp:treatment-meta><kwd-group><label>Taxon classification</label><kwd><named-content xmlns:xlink="http://www.w3.org/1999/xlink" content-type="kingdom">Plantae</named-content></kwd><kwd><named-content xmlns:xlink="http://www.w3.org/1999/xlink" content-type="order">Asparagales</named-content></kwd><kwd><named-content xmlns:xlink="http://www.w3.org/1999/xlink" content-type="family">Orchidaceae</named-content></kwd></kwd-group><mixed-citation publication-type="journal"><person-group><name><surname>Simo-Droissart</surname><given-names>Murielle</given-names></name><name><surname>Sonké</surname><given-names>Bonaventure</given-names></name><name><surname>Droissart</surname><given-names>Vincent</given-names></name><name><surname>Stévart</surname><given-names>Tariq</given-names></name></person-group><article-title>
          <italic><tp:taxon-name><tp:taxon-name-part taxon-name-part-type="genus" reg="Afropectinariella">Afropectinariella</tp:taxon-name-part></tp:taxon-name></italic> (Vandeae, <tp:taxon-name><tp:taxon-name-part taxon-name-part-type="family">Orchidaceae</tp:taxon-name-part></tp:taxon-name>), a new genus of the <italic><tp:taxon-name><tp:taxon-name-part taxon-name-part-type="genus" reg="Angraecum">Angraecum</tp:taxon-name-part></tp:taxon-name></italic> alliance</article-title><source>PhytoKeys</source><day>13</day><month>4</month><year>2018</year><volume>2018</volume><issue>96</issue><fpage>79</fpage><lpage>86</lpage><pub-id pub-id-type="doi">10.3897/phytokeys.96.23933</pub-id></mixed-citation></tp:treatment-meta><tp:nomenclature><tp:taxon-name>
              <tp:taxon-name-part taxon-name-part-type="genus" reg="Afropectinariella">Afropectinariella</tp:taxon-name-part>
              <tp:taxon-name-part taxon-name-part-type="species" reg="pungens">pungens</tp:taxon-name-part>
              <object-id xmlns:xlink="http://www.w3.org/1999/xlink" content-type="ipni" xlink:type="simple">urn:lsid:ipni.org:names:60476174-2</object-id>
            </tp:taxon-name><tp:taxon-authority>(Schltr.) M.Simo &amp; Stévart</tp:taxon-authority><tp:taxon-status xmlns:xlink="http://www.w3.org/1999/xlink" xlink:type="simple">comb. nov.</tp:taxon-status></tp:nomenclature><tp:treatment-sec sec-type="Basionym" id="SECID0EJSAE"><title>Basionym.</title><p>
              <italic><tp:taxon-name><tp:taxon-name-part taxon-name-part-type="genus" reg="Angraecum">Angraecum</tp:taxon-name-part> <tp:taxon-name-part taxon-name-part-type="species" reg="pungens">pungens</tp:taxon-name-part></tp:taxon-name></italic> <xref ref-type="bibr" rid="B11">Schlechter (1906</xref>: 163). Type: Cameroon. Man O’War Bay, auf Baümen bei Kriegschiffhafen, <named-content xmlns:xlink="http://www.w3.org/1999/xlink" content-type="dwc:verbatimCoordinates" xlink:type="simple"><named-content content-type="geo-json" specific-use="{&#34;type&#34;:&#34;Point&#34;,&#34;coordinates&#34;:[9.233333,3.950000]}" id="NCID0EBTAE" xlink:type="simple">03°57’N, 09°14’E</named-content></named-content>, 27 September 1905, <italic>Schlechter 15774</italic> (holotype: B, destroyed; lectotype: K [K000107121]!, isolectotypes: BM [BM000539131]!, BR [BR000000642136]!).</p></tp:treatment-sec><tp:treatment-sec sec-type="Homotypic synonyms" id="SECID0EITAE"><title>Homotypic synonyms.</title><p>
              <italic><tp:taxon-name><tp:taxon-name-part taxon-name-part-type="genus" reg="Angraecopsis">Angraecopsis</tp:taxon-name-part> <tp:taxon-name-part taxon-name-part-type="species" reg="pungens">pungens</tp:taxon-name-part></tp:taxon-name></italic> (Schltr.) Rice; <italic><tp:taxon-name><tp:taxon-name-part taxon-name-part-type="genus" reg="Pectinariella">Pectinariella</tp:taxon-name-part> <tp:taxon-name-part taxon-name-part-type="species" reg="pungens">pungens</tp:taxon-name-part></tp:taxon-name></italic> (Schltr.) Szlach., Mytnik &amp; Grochocka</p></tp:treatment-sec><tp:treatment-sec sec-type="Heterotypic synonyms" id="SECID0EEUAE"><title>Heterotypic synonyms.</title><p>
              <italic><tp:taxon-name><tp:taxon-name-part taxon-name-part-type="genus" reg="Mystacydium">Mystacydium</tp:taxon-name-part> <tp:taxon-name-part taxon-name-part-type="species" reg="arthrophyllum">arthrophyllum</tp:taxon-name-part></tp:taxon-name></italic> Kraenzl.; <italic><tp:taxon-name><tp:taxon-name-part taxon-name-part-type="genus" reg="Angraecum">Angraecum</tp:taxon-name-part> <tp:taxon-name-part taxon-name-part-type="species" reg="arthrophyllum">arthrophyllum</tp:taxon-name-part></tp:taxon-name></italic> (Kraenzl.) Schltr.</p></tp:treatment-sec><ref-list><ref id="B11"><mixed-citation xmlns:xlink="http://www.w3.org/1999/xlink" xlink:type="simple">
          <person-group><name name-style="western"><surname>Schlechter</surname><given-names>R</given-names></name></person-group> (<year>1906</year>) <article-title><tp:taxon-name><tp:taxon-name-part taxon-name-part-type="family">Orchidaceae</tp:taxon-name-part></tp:taxon-name> africanae IV.</article-title> <source>Botanische Jahrbücher für Systematik, Pflanzengeschichte und Pflanzengeographie</source> <volume>38</volume>: <fpage>144</fpage>–<lpage>165</lpage>.</mixed-citation></ref></ref-list></tp:taxon-treatment>
