# Supplementary material for: Afropectinariella (Vandeae, Orchidaceae), a new genus of the Angraecum alliance
Source: PhytoKeys. 2018 Apr 13;(96):79–86. doi: 10.3897/phytokeys.96.23933 (PMC5911682; doi:10.3897/phytokeys.96.23933)
Supplement: XML Treatment for Afropectinariella subulata [file phytokeys.96.23933-treatment6.xml]

<!DOCTYPE tp:taxon-treatment
  PUBLIC "-//TaxonX//DTD Taxonomic Treatment Publishing DTD v0 20100105//EN" "tax-treatment-NSO.dtd">
<tp:taxon-treatment xmlns:tp="http://www.plazi.org/taxpub"><tp:treatment-meta><kwd-group><label>Taxon classification</label><kwd><named-content xmlns:xlink="http://www.w3.org/1999/xlink" content-type="kingdom">Plantae</named-content></kwd><kwd><named-content xmlns:xlink="http://www.w3.org/1999/xlink" content-type="order">Asparagales</named-content></kwd><kwd><named-content xmlns:xlink="http://www.w3.org/1999/xlink" content-type="family">Orchidaceae</named-content></kwd></kwd-group><mixed-citation publication-type="journal"><person-group><name><surname>Simo-Droissart</surname><given-names>Murielle</given-names></name><name><surname>Sonké</surname><given-names>Bonaventure</given-names></name><name><surname>Droissart</surname><given-names>Vincent</given-names></name><name><surname>Stévart</surname><given-names>Tariq</given-names></name></person-group><article-title>
          <italic><tp:taxon-name><tp:taxon-name-part taxon-name-part-type="genus" reg="Afropectinariella">Afropectinariella</tp:taxon-name-part></tp:taxon-name></italic> (Vandeae, <tp:taxon-name><tp:taxon-name-part taxon-name-part-type="family">Orchidaceae</tp:taxon-name-part></tp:taxon-name>), a new genus of the <italic><tp:taxon-name><tp:taxon-name-part taxon-name-part-type="genus" reg="Angraecum">Angraecum</tp:taxon-name-part></tp:taxon-name></italic> alliance</article-title><source>PhytoKeys</source><day>13</day><month>4</month><year>2018</year><volume>2018</volume><issue>96</issue><fpage>79</fpage><lpage>86</lpage><pub-id pub-id-type="doi">10.3897/phytokeys.96.23933</pub-id></mixed-citation></tp:treatment-meta><tp:nomenclature><tp:taxon-name>
              <tp:taxon-name-part taxon-name-part-type="genus" reg="Afropectinariella">Afropectinariella</tp:taxon-name-part>
              <tp:taxon-name-part taxon-name-part-type="species" reg="subulata">subulata</tp:taxon-name-part>
              <object-id xmlns:xlink="http://www.w3.org/1999/xlink" content-type="ipni" xlink:type="simple">urn:lsid:ipni.org:names:77177891-1</object-id>
            </tp:taxon-name><tp:taxon-authority>(Lindl.) M.Simo &amp; Stévart</tp:taxon-authority><tp:taxon-status xmlns:xlink="http://www.w3.org/1999/xlink" xlink:type="simple">comb. nov.</tp:taxon-status></tp:nomenclature><tp:treatment-sec sec-type="Basionym" id="SECID0EIWAE"><title>Basionym.</title><p>
              <italic><tp:taxon-name><tp:taxon-name-part taxon-name-part-type="genus" reg="Angraecum">Angraecum</tp:taxon-name-part> <tp:taxon-name-part taxon-name-part-type="species" reg="subulatum">subulatum</tp:taxon-name-part></tp:taxon-name></italic> <xref ref-type="bibr" rid="B8">Lindley (1837</xref>: 206). Type: Nigeria. Nun River: s. d., <italic>Barter 20125</italic> (lectotype: K!, isolectotype: K!).</p></tp:treatment-sec><tp:treatment-sec sec-type="Homotypic synonyms" id="SECID0E6WAE"><title>Homotypic synonyms.</title><p>
              <italic><tp:taxon-name><tp:taxon-name-part taxon-name-part-type="genus" reg="Epidorkis">Epidorkis</tp:taxon-name-part> <tp:taxon-name-part taxon-name-part-type="species" reg="subulata">subulata</tp:taxon-name-part></tp:taxon-name></italic> (Lindl.) Kuntze; <italic><tp:taxon-name><tp:taxon-name-part taxon-name-part-type="genus" reg="Listrostachys">Listrostachys</tp:taxon-name-part> <tp:taxon-name-part taxon-name-part-type="species" reg="subulata">subulata</tp:taxon-name-part></tp:taxon-name></italic> (Lindl.) Rchb.f.; <italic><tp:taxon-name><tp:taxon-name-part taxon-name-part-type="genus" reg="Pectinariella">Pectinariella</tp:taxon-name-part> <tp:taxon-name-part taxon-name-part-type="species" reg="subulata">subulata</tp:taxon-name-part></tp:taxon-name></italic> (Lindl.) Szlach., Mytnik &amp; Grochocka</p></tp:treatment-sec><tp:treatment-sec sec-type="Heterotypic synonyms" id="SECID0EGYAE"><title>Heterotypic synonyms.</title><p>
              <italic><tp:taxon-name><tp:taxon-name-part taxon-name-part-type="genus" reg="Angraecum">Angraecum</tp:taxon-name-part> <tp:taxon-name-part taxon-name-part-type="species" reg="canaliculatum">canaliculatum</tp:taxon-name-part></tp:taxon-name></italic> De Wild.; <italic><tp:taxon-name><tp:taxon-name-part taxon-name-part-type="genus" reg="Listrostachys">Listrostachys</tp:taxon-name-part> <tp:taxon-name-part taxon-name-part-type="species" reg="canaliculata">canaliculata</tp:taxon-name-part></tp:taxon-name></italic> De Wild.</p><!--PageBreak--></tp:treatment-sec><ref-list><ref id="B8"><mixed-citation xmlns:xlink="http://www.w3.org/1999/xlink" xlink:type="simple">
          <person-group><name name-style="western"><surname>Lindley</surname><given-names>J</given-names></name></person-group> (<year>1837</year>) <article-title>Notes upon some genera and species of <tp:taxon-name><tp:taxon-name-part taxon-name-part-type="family">Orchidaceae</tp:taxon-name-part></tp:taxon-name> in the collection formed by Mr. Drége, at the Cape of Good Hope.</article-title> In: <person-group><name name-style="western"><surname>Hooker</surname><given-names>WJ</given-names></name></person-group> (<role>Ed.</role>) <issue-title>Companion to the Botanical Magazine, vol.</issue-title> <source>2. James Ridgway, London</source>, <fpage>200</fpage>–<lpage>210</lpage>.</mixed-citation></ref></ref-list></tp:taxon-treatment>
